# Supplementary material for: Association of maternal diet, micronutrient status, and milk volume with milk micronutrient concentrations in Indonesian mothers at 2 and 5 months postpartum
Source: Am J Clin Nutr. 2020 Aug 25;112(4):1039–50. doi: 10.1093/ajcn/nqaa200 (PMC7528569; doi:10.1093/ajcn/nqaa200)
Supplement: nqaa200_Supplemental_Files [file nqaa200_supplemental_files.zip]

Archive with 2 entries (2 files):
- Online Supplementary Figures_10dec19.docx
- Online Supplementary Table1.docx
